# Supplementary material for: Geospatial Disparities in Access to Outpatient Physical and Occupational Therapy Services in Texas: Implications for Health Equity and Rehabilitation Workforce Policy
Source: Int J Environ Res Public Health. 2026 Apr 17;23(4):517. doi: 10.3390/ijerph23040517 (PMC13115661; doi:10.3390/ijerph23040517)
Supplement: Supplementary file 1 [file ijerph-23-00517-s001.zip]

Archive with 1 entries (1 files):
- ijerph-4222128-supplementary.pdf
